# Supplementary material for: A global map of the protein shape universe
Source: PLoS Comput Biol. 2019 Apr 12;15(4):e1006969. doi: 10.1371/journal.pcbi.1006969 (PMC6481876; doi:10.1371/journal.pcbi.1006969)
Supplement: S1 Data — (ZIP) [file pcbi.1006969.s006.zip]

Archive with 2 entries (2 files):
- S1_Data/complex_dataset.zip
- S1_Data/single_chain_dataset.zip
